# Supplementary material for: The Living Space: Psychological Well-Being and Mental Health in Response to Interiors Presented in Virtual Reality
Source: Int J Environ Res Public Health. 2021 Nov 27;18(23):12510. doi: 10.3390/ijerph182312510 (PMC8656816; doi:10.3390/ijerph182312510)
Supplement: Supplementary file 1 [file ijerph-18-12510-s001.zip]

Archive with 1 entries (1 files):
- ijerph-1407869-supplementary.pdf
